# Supplementary material for: Days of Antibiotic Spectrum Coverage (DASC) and Oral Antimicrobial-Use Trends at a Community Pharmacy in Japan: A 2018–2023 Retrospective Observational Study
Source: Antibiotics (Basel). 2025 Oct 21;14(10):1051. doi: 10.3390/antibiotics14101051 (PMC12561576; doi:10.3390/antibiotics14101051)
Supplement: Supplementary file 1 [file antibiotics-14-01051-s001.zip]

Archive with 1 entries (1 files):
- antibiotics-3852438-supplementary.pdf
